# Supplementary material for: The Potential Role of Wild Suids in African Swine Fever Spread in Asia and the Pacific Region
Source: Viruses. 2022 Dec 24;15(1):61. doi: 10.3390/v15010061 (PMC9867030; doi:10.3390/v15010061)
Supplement: Supplementary file 1 [file viruses-15-00061-s001.zip]

Archive with 1 entries (1 files):
- viruses-1936302-supplementary.pdf
